# Supplementary material for: Inhibition of Bromodomain Proteins Enhances Oncolytic HAdVC5 Replication and Efficacy in Pancreatic Ductal Adenocarcinoma (PDAC) Models
Source: Int J Mol Sci. 2024 Jan 19;25(2):1265. doi: 10.3390/ijms25021265 (PMC10816486; doi:10.3390/ijms25021265)
Supplement: Supplementary file 1 [file ijms-25-01265-s001.zip]

Archive with 1 entries (1 files):
- ijms-2730020-supplementary.pdf
